# Supplementary material for: Correction to ‘Blood does not buy goodwill: allowing culling increases poaching of a large carnivore’
Source: Proc Biol Sci. 2016 Dec 28;283(1845):20162577. doi: 10.1098/rspb.2016.2577 (PMC5204176; doi:10.1098/rspb.2016.2577)
Supplement: R code of the dynamic model [file rspb20162577supp1.txt]

#########################################################################
# Correction to Chapron & Treves (2016) 10.1098/rspb.2015.2939
#########################################################################

rm(list=ls())

library(R2jags)

#########################################################################
# LOAD DATA
#########################################################################

# This is the mis-aligned dataset
pop.data.incorrect <- as.data.frame(matrix(c(
1995, 83,  86,  0,  80,  0,  0,   0,
1996, 99,  105, 0,  116, 0,  0,   0,
1997, 148, 151, 0,  113, 0,  0,   0,
1998, 178, 184, 0,  139, 0,  0,   0,
1999, 205, 211, 0,  169, 0,  0,   0,
2000, 248, 259, 1,  216, 0,  0,   0,
2001, 257, 259, 0,  249, 0,  0,   0,
2002, 327, 343, 0,  278, 0,  0,   0,
2003, 335, 353, 0,  321, 0,  13,  13, # Here columns for culling and treatment were mis-aligned 
2004, 373, 410, 18, 360, 1,  365, 365,
2005, 435, 465, 25, 405, 9,  303, 303,
2006, 467, 504, 33, 434, 3,  151, 151,
2007, 540, 577, 22, 509, 10, 131, 119,
2008, 537, 564, 35, 520, 19, 365, 365,
2009, 626, 662, 43, 577, 5,  166, 166,
2010, 690, 733, 11, 557, 4,  57,  57,
2011, 782, 824, 18, 687, 5,  0,   0,
2012, 815, 880, 16, NA,  10, 78,  78), nrow=18, ncol=8, byrow=T))

# This is the correctly aligned dataset
pop.data.correct <- as.data.frame(matrix(c(
1995, 83,  86,  0,  80,  0,  0,   0,
1996, 99,  105, 0,  116, 0,  0,   0,
1997, 148, 151, 0,  113, 0,  0,   0,
1998, 178, 184, 0,  139, 0,  0,   0,
1999, 205, 211, 1,  169, 0,  0,   0,
2000, 248, 259, 0,  216, 0,  0,   0,
2001, 257, 259, 0,  249, 0,  0,   0,
2002, 327, 343, 0,  278, 0,  13,  13,
2003, 335, 353, 18, 321, 1,  365, 365, # Here columns for culling and treatment are well aligned 
2004, 373, 410, 25, 360, 9,  303, 303,
2005, 435, 465, 33, 405, 3,  151, 151,
2006, 467, 504, 22, 434, 10, 131, 119,
2007, 540, 577, 35, 509, 19, 365, 365,
2008, 537, 564, 43, 520, 5,  166, 166,
2009, 626, 662, 11, 577, 4,  57,  57,
2010, 690, 733, 18, 557, 5,  0,   0,
2011, 782, 824, 16, 687, 10, 78,  78,
2012, 815, 880, NA, NA,  NA, NA,  NA), nrow=18, ncol=8, byrow=T))

pop.data <- pop.data.correct

# replicate the previous wrong results with:
# pop.data <- pop.data.incorrect

colnames(pop.data) <- c("year", "WI.min", "WI.max", "WI.H", "MI.min", "MI.H", "D.WI.cull", "D.MI.cull")

#########################################################################
# BUGS MODEL
#########################################################################

sink("model.bug")
cat("

model {
		
		##################################
		# Priors
		##################################
		
		tauProc <- 1/sigmaProc^2
		sigmaProc ~ dunif(0, 0.5)
		
		scale.min ~ dnorm(1, 1.0E-6)T(0, 1)
		scale.max ~ dnorm(1, 1.0E-6)T(1, 10)
		
		sigmaObs ~ dunif(0, 100)
		sigmaObs.Max ~ dunif(0, 100)
		
		WI.beta.growth.0 ~ dnorm(0, 1.0E-6)
		MI.beta.growth.0 ~ dnorm(0, 1.0E-6)
		beta.growth.1 ~ dnorm(0, 1.0E-6)
		
		compens ~ dnorm(1.06, 1/0.0714^2)
		
		WI.N[1] ~ dgamma(1.0E-6, 1.0E-6)
		MI.N[1] ~ dgamma(1.0E-6, 1.0E-6)
		
		##################################
		# Process model
		##################################
		
		for (t in 2:nyears) {
		
			WI.growth[t-1] <- WI.beta.growth.0 + beta.growth.1*WI.treat[t-1]
			WI.Nproc[t-1] <- log( max( 1, WI.N[t-1] * exp(WI.growth[t-1]) - compens*WI.H[t-1] ) )
			WI.N[t] ~ dlnorm(WI.Nproc[t-1], tauProc)
		
		}
		
		for (t in 2:(nyears-1)) {
		
			MI.growth[t-1] <- MI.beta.growth.0 + beta.growth.1*MI.treat[t-1]
			MI.Nproc[t-1] <- log( max( 1, MI.N[t-1] * exp(MI.growth[t-1]) - compens*MI.H[t-1] ) )
			MI.N[t] ~ dlnorm(MI.Nproc[t-1], tauProc)
		
		}
		
		##################################
		# Observation model
		##################################
		
		for (t in 1:nyears) {
		
			WI.shapeObs[t] <- WI.N[t]*WI.N[t]/(sigmaObs*sigmaObs)
			WI.rateObs[t] <- WI.N[t]/(sigmaObs*sigmaObs)
			WI.gamNobs[t] ~ dgamma(WI.shapeObs[t], WI.rateObs[t])
			WI.Nobs.Min[t] ~ dpois(scale.min*WI.gamNobs[t])
		
			WI.shapeObs.Max[t] <- WI.N[t]*WI.N[t]/(sigmaObs.Max*sigmaObs.Max)
			WI.rateObs.Max[t] <- WI.N[t]/(sigmaObs.Max*sigmaObs.Max)
			WI.gamNobs.Max[t] ~ dgamma(WI.shapeObs.Max[t], WI.rateObs.Max[t])
			WI.Nobs.Max[t] ~ dpois(scale.max*WI.gamNobs.Max[t])
		
		}
		
		for (t in 1:(nyears-1)) {
		
			MI.shapeObs[t] <- MI.N[t]*MI.N[t]/(sigmaObs*sigmaObs)
			MI.rateObs[t] <- MI.N[t]/(sigmaObs*sigmaObs)
			MI.gamNobs[t] ~ dgamma(MI.shapeObs[t], MI.rateObs[t])
			MI.Nobs[t] ~ dpois(scale.min*MI.gamNobs[t])
		
		}
		
	}
		
",fill = TRUE)
sink()

#########################################################################
# PREPARE FOR MCMC
#########################################################################

nyears <- nrow(pop.data)

bugs.data <- list(
	nyears = nyears,
	WI.Nobs.Min = pop.data$WI.min,
	WI.Nobs.Max = pop.data$WI.max,
	WI.H = pop.data$WI.H,
	WI.treat = pop.data$D.WI.cull/365,
	
	MI.Nobs = pop.data$MI.min[-nyears],
	MI.H = pop.data$MI.H[-nyears],
	MI.treat = pop.data$D.MI.cull[-nyears]/365
)

bugs.monitor <- c(
	"sigmaProc",
	"compens",
	"scale.min",
	"scale.max",
	"sigmaObs",
	"sigmaObs.Max",
	"WI.beta.growth.0",
	"MI.beta.growth.0",
	"beta.growth.1",
	"WI.N",
	"MI.N"
)

bugs.chains <- 8

bugs.inits <- function(){
	list(
		WI.N = runif(nyears, 0.5, 1.5)*round((WI.Nobs.Min + WI.Nobs.Max)/2),
		MI.N = runif(nyears-1, 0.5, 1.5)*MI.Nobs[-nyears]
	)
}

#########################################################################
# MCMC 
#########################################################################

bugs.mcmc <- jags.parallel(data = bugs.data, 
									inits = bugs.inits, 
									parameters.to.save = bugs.monitor, 
									model.file = "model.bug", 
									n.chains = bugs.chains, 
									n.thin = 10, 
									n.iter = 100000, 
									n.burnin = 50000)

save(bugs.mcmc, file="bugs.mcmc.Rdata")

#########################################################################
# FIGURE 
#########################################################################

pdf(width = 5, height = 5, "Fig1.pdf")

par(pty="s")

x_mcmc <- bugs.mcmc$BUGSoutput$sims.list$beta.growth.1
posterior <- density(x_mcmc)

xvalue <- substitute(paste(beta[1]^r, " = ", m, " ± ", s, "    95% CI = (", cil, ", ", ciu, ")"), 
										 list(m = round(median(x_mcmc), 2), 
										 		 s = round(sd(x_mcmc), 2),
										 		 cil = round(quantile(x_mcmc, 0.025), 2),
										 		 ciu = round(quantile(x_mcmc, 0.975), 2)
										 ))

plot(posterior, xlab=xvalue, main="", yaxt="n", ylab=" ")

x1 <- min(which(posterior$x > -1))
x2 <- max(which(posterior$x < 0))
if ( is.finite(x1) & is.finite(x2) ) with(posterior, polygon(x=c(x[c(x1, x1:x2, x2)]), y=c(0, y[x1:x2], 0), col=grey(0.9), border="black", lwd=0.5))

x1 <- min(which(posterior$x > 0))
x2 <- max(which(posterior$x < 1))
if ( is.finite(x1) & is.finite(x2) ) with(posterior, polygon(x=c(x[c(x1, x1:x2, x2)]), y=c(0, y[x1:x2], 0), col=grey(0.3), border="black", lwd=0.5))

dev.off()

#########################################################################
# RESULTS 
#########################################################################

WI.beta.growth.0 <- bugs.mcmc$BUGSoutput$sims.list$WI.beta.growth.0
MI.beta.growth.0 <- bugs.mcmc$BUGSoutput$sims.list$MI.beta.growth.0

beta.growth.1 <- bugs.mcmc$BUGSoutput$sims.list$beta.growth.1

WI.lambda.wp <- (WI.beta.growth.0 + beta.growth.1)
MI.lambda.wp <- (MI.beta.growth.0 + beta.growth.1)

p_poach <- ecdf(beta.growth.1)(0)

print(bugs.mcmc)

# With no culling policy signal, the annual potential growth rate was in Wisconsin:
round(median(WI.beta.growth.0), 2)
round(sd(WI.beta.growth.0), 2)
round(quantile(WI.beta.growth.0, c(0.025, 0.975)), 2)
# 
# in Michigan:
round(median(MI.beta.growth.0), 2)
round(sd(MI.beta.growth.0), 2)
round(quantile(MI.beta.growth.0, c(0.025, 0.975)), 2)

# However, with a year-long culling policy signal, we found annual growth rate had a 
round(p_poach, 2)
# probability to be lower in Wisconsin with r = 
round(median(WI.lambda.wp), 2)
round(sd(WI.lambda.wp), 2)
round(quantile(WI.lambda.wp, c(0.025, 0.975)), 2)
# 
# in Michigan:
round(median(MI.lambda.wp), 2)
round(sd(MI.lambda.wp), 2)
round(quantile(MI.lambda.wp, c(0.025, 0.975)), 2)

# The posterior density distribution beta1r shows a decline of growth rate is 
round(p_poach/(1-p_poach), 2)
# times more likely P(beta1r < 0) =
round(p_poach, 2)
# (light grey area) than an increase P(beta1r > 0) =
round(1-p_poach, 2)
